# Supplementary material for: SCADIE: simultaneous estimation of cell type proportions and cell type-specific gene expressions using SCAD-based iterative estimating procedure
Source: Genome Biol. 2022 Jun 15;23:129. doi: 10.1186/s13059-022-02688-w (PMC9199219; doi:10.1186/s13059-022-02688-w)
Supplement: Supplementary file 2 — Additional file 2 Supplementary Table S1 contains details on the DEGs exclusively identified by SCADIE as discussed in Section ‘SCADIE accurately infers cell proportions and cell type-specific genes in Chronic Obstructive Pulmonary Disease’. [file 13059_2022_2688_MOESM2_ESM.xlsx]

## Sheet: COPD_deg_check copy
	Gene.Symbol	Cell.Type	Is.Identified.Single.Cell	Relevant.research	control_mean	copd_mean
1	ARHGEF25	Stromal	No	N/A	0.0438093	0.0611067
2	ATN7	Stromal	No	https://doi.org/10.1186/s13148-017-0335-5	NA	NA
3	CCNL2	Stromal	No	https://dx.doi.org/10.1038/SREP24661	0.228991	0.1485
4	EXOC3L4	Stromal	No	N/A	0.0126056	0.0264034
5	FAM27	Stromal	Yes		0.00227254	0.00180386
6	FBXO44	Stromal	No	https://doi.org/10.1164/rccm.201304-0754PP¬†	0.0433702	0.0347087
7	SPTB	Stromal	No	https://doi.org/10.1186/s12931-020-01336-w	0.0170994	0.012076
8	TRIM52	Stromal	No	N/A	0.0095091	0.0158444
9	ZMYND19	Stromal	No	N/A	0.030725	0.0137351
10	FAM160	Stromal	Yes		0.0486371	0.0408752
11	DES	Myeloid	No	NA	0.00106616	0.00100364
12	FGF18	Myeloid	No	https://doi.org/10.1152/ajplung.00185.2015	0.114088	0.0337049
13	FNIP2	Myeloid	Yes		0.899645	0.571102
14	GATA1	Myeloid	No	https://doi.org/10.1111/jcmm.16146	0.00260911	0.000572036
15	KLKB1	Myeloid	No	https://doi.org/10.1038/s41598-018-35372-w	0.00689721	0.00564541
16	PYGM	Myeloid	No	https://doi.org/10.1016/j.jprot.2013.04.037	0.00833866	0.0083211
17	RGS11	Myeloid	No	NA	0.00071334	0.000696738
18	SCXA	Myeloid	No	NA	NA	NA
19	SLC12A4	Myeloid	Yes		0.0087212	0.00644131
20	PLXNB1	Myeloid	No	N/A	0.00204955	0.00175784
21	ABCG2	Lymphoid	No	https://doi.org/10.1177/2045893217739807	0.0221934	0.0212245
22	CD68	Lymphoid	Yes		0.0493224	0.0237033
23	DMC1	Lymphoid	No	https://doi.org/10.1183/13993003.01994-2017	0.0142073	0.0139249
24	LAIR1	Lymphoid	No	https://doi.org/10.3389/fimmu.2019.00842	0.0718777	0.0640073
25	OLAH	Lymphoid	No	N/A	0.0133584	0.00971973
26	PLIN2	Lymphoid	Yes		0.569978	0.319283
27	SIGLEC7	Lymphoid	No	https://doi.org/10.1038/s41598-017-09120-5	0.00130563	0.00126985
28	TFF1	Lymphoid	No	https://doi.org/10.3390/ijms21124535	0.000238677	0.000187691
29	ZEB2	Lymphoid	No	https://doi.org/10.1186/s12931-018-0805-0	1.36074	1.33272
30	HIST1H2AG	Lymphoid	No	N/A	NA	NA
31	GRIN2D	Epithelial	No	N/A	0.0280442	0.0481968
32	ITPKA	Epithelial	No	N/A	0.00373817	0.00357736
33	LHX1	Epithelial	No	https://doi.org/10.1002/ijc.28684	0	0
34	LRRTM1	Epithelial	Yes		0.000558179	0
35	MYEOV	Epithelial	No	N/A	0.0148013	0.0121048
36	NKX3-2	Epithelial	No	https://doi.org/10.1038/s41467-020-16239-z	0	0
37	PITX1	Epithelial	No	https://doi.org/10.1183/13993003.00564-2018	0.0233414	0.0134176
38	TNMD	Epithelial	No	N/A	0.00191864	0.000823733
39	TRPM8	Epithelial	No	10.2147/COPD.S109026	0.00943601	0.0092122
40	C1orf61	Epithelial	No	N/A	0.00251468	0.00488332
41	COPZ2	Endothelial	No	N/A	0.0191556	0.011705
42	DEXI	Endothelial	No	N/A	0.0193801	0.0118327
43	GIMAP2	Endothelial	Yes		0.0847857	0.0635039
44	HOMEZ	Endothelial	No	N/A	0.0224967	0.0202244
45	PAAF1	Endothelial	No	N/A	0.085978	0.063137
46	PCTP	Endothelial	No	N/A	0.105971	0.132027
47	RIMS1	Endothelial	No	https://doi.org/10.1016/j.jad.2018.09.003	0.0243341	0.0180736
48	RNF130	Endothelial	No	N/A	0.342323	0.333929
49	TM2D2	Endothelial	No	N/A	0.0845382	0.0714448
50	TMEM140	Endothelial	No	N/A	0.105017	0.0661809
